# Supplementary material for: Genome-Wide CRISPR/Cas9-Based Screening for Deubiquitinase Subfamily Identifies Ubiquitin-Specific Protease 11 as a Novel Regulator of Osteogenic Differentiation
Source: Int J Mol Sci. 2022 Jan 13;23(2):856. doi: 10.3390/ijms23020856 (PMC8778097; doi:10.3390/ijms23020856)
Supplement: Supplementary file 1 [file ijms-23-00856-s001.zip]

Archive with 1 entries (1 files):
- ijms-1531239-supplementary.pdf
